# Supplementary material for: Untangling the systematic dilemma behind the roughskin spurdog Cirrhigaleus asper (Merrett, 1973) (Chondrichthyes: Squaliformes), with phylogeny of Squalidae and a key to Cirrhigaleus species
Source: PLoS One. 2023 Mar 6;18(3):e0282597. doi: 10.1371/journal.pone.0282597 (PMC9987817; doi:10.1371/journal.pone.0282597)
Supplement: S3 Table — Range values are provided by regions for C. barbifer and C. asper for comparisons. Abbreviations: AUS: Australia; HT: holotype; IND: Indonesia; n: number of specimens; NC: New Caledonia; NT: neotype; NZ: New Zealand; PT: paratypes; WAO: Western Atlantic Ocean; WIO: Western Indian Ocean. (XLSX) [file pone.0282597.s003.xlsx]

## Sheet: S3Table
S3 Table. Tooth counts for Cirrhigaleus barbifer, C.asper and C. australis. Range values are provided by regions for C. barbifer and C. asper for comparisons. Abbreviations: AUS: Australia; HT: holotype; IND: Indonesia; n: number of specimens; NC: New Caledonia; NT: neotype; NZ: New Zealand; PT: paratypes; WAO: Western Atlantic Ocean; WIO: Western Indian Ocean.
	C. barbifer				C. asper					C. australis
	NT	Japan n= 3	IND/NC n= 2		HT	PT n=3	WIO n= 7	WAO n= 8		HT	PT n=3	AUS n= 7	NZ n= 10
upper teeth (right)	15	13–15	13–15		14	13–15	11–14	12–14		12	13–14	13–14	12–14
upper teeth (left)	14	12–15	12–15		14	13–13	12–14	12–14		12	12–13	13–15	12–14
upper intermediate tooth	–	1–1	–		–	–	–	–		–	–	–	–
lower teeth (right)	11	11–11	11–11		12	11–12	11–14	11–12		10	9–11	10–12	10–12
lower teeth (left)	10	10–12	11–12		12	11–11	10–13	10–12		10	9–10	10–13	10–12
lower intermediate tooth	–	1–1	–		–	–	–	–		–	–	–	–
upper teeth series	3	2–3	2–2		3	3–4	1–3	1–3		3	2–3	2–3	1–3
lower teeth series	3	2–3	2–3		3	3–4	1–3	2–3		3	2–2	2–3	2–3
