# Supplementary material for: Untangling the systematic dilemma behind the roughskin spurdog Cirrhigaleus asper (Merrett, 1973) (Chondrichthyes: Squaliformes), with phylogeny of Squalidae and a key to Cirrhigaleus species
Source: PLoS One. 2023 Mar 6;18(3):e0282597. doi: 10.1371/journal.pone.0282597 (PMC9987817; doi:10.1371/journal.pone.0282597)
Supplement: S4 Table — *: neotype of C. barbifer; **: holotype. (XLSX) [file pone.0282597.s004.xlsx]

## Sheet: S4Table
S4 Table. Vertebral counts for species of Cirrhigaleus. *: neotype of C. barbifer; **: holotype
		Monospondylous vertebrae
		46	47	48	49	50	51	52	53	54	55	56	57	58
C. barbifer Japan			1			2*
C. barbifer Indonesia					1
C. australis Australia					2	2	3**	1	2
C. australis New Zealand						2		1
C. asper Western Indian Ocean					1	3	3	1**
C. asper Venezuela								1
		Diplospondylous vertebrae
		58	59	60	61	62	63	64	65	66	67	68	69	70
C. barbifer Japan				1					1*			1
C. barbifer Indonesia											1
C. australis Australia					2	1	2	2	1	1**	2
C. australis New Zealand					1				1				1
C. asper Western Indian Ocean								2**	1	1		3	1
C. asper Venezuela										1
		Precaudal vertebrae
		79	80	81	82	83	84	85	86	87	88	89	90	91
C. barbifer Japan						1			1		1*
C. barbifer Indonesia											1
C. australis Australia								2**	1		3	2	2
C. australis New Zealand											1	1	1
C. asper Western Indian Ocean								1	1	3**		2	1
C. asper Venezuela												1
		Caudal vertebrae
		23	24	25	26	27	28	29	30	31	32	33	34	35
C. barbifer Japan						2*		1
C. barbifer Indonesia							1
C. australis Australia			2		2	3	2	1			1**
C. australis New Zealand			1			1		1
C. asper Western Indian Ocean						1		3**	3		1
C. asper Venezuela								1
		Total vertebrae
		109	110	111	112	113	114	115	116	117	118	119	120	121
C. barbifer Japan			1					2*
C. barbifer Indonesia									1
C. australis Australia							4	3	2	1**
C. australis New Zealand						1		1				1
C. asper Western Indian Ocean								2	2**	1		3
C. asper Venezuela											1
