# Supplementary material for: Untangling the systematic dilemma behind the roughskin spurdog Cirrhigaleus asper (Merrett, 1973) (Chondrichthyes: Squaliformes), with phylogeny of Squalidae and a key to Cirrhigaleus species
Source: PLoS One. 2023 Mar 6;18(3):e0282597. doi: 10.1371/journal.pone.0282597 (PMC9987817; doi:10.1371/journal.pone.0282597)
Supplement: S3 File — (XLSX) [file pone.0282597.s007.xlsx]

## Sheet: Planilha1
Taxa	1	2	3	4	Taxa	5	6	7	8	9	10	11	12	13	14	15	16	17	18	19	20	21	22	23	24	25	26	27	28	29	30	31	32	33	34	35	36	37	38	39	40	41	42	43	44	45	46	47	48
Dalatias_licha	0.188	0.190	0.000-0.217	0.125-0.313	Dalatias_licha	0	0	0	0	0	?	0	?	0	?	0	0	1	0	?	?	0	0	0	0	0	0	0	0	?	?	?	0	0	0	0	1	?	0	?	0	0	0	0	0	0	0	0	?
Isistius_brasiliensis	0.000-0.438	0.000-0.286	0.043-1.000	0.000-1.000	Isistius_brasiliensis	0	0	0	0	0	?	0	?	0	?	0	0	1	0	?	?	0	0	0	0	1	0	0	0	0	0	0	0	0	0	0	1	?	0	?	0	0	0	0	0	1	1	0	?
Squalus_acanthias	0.563-0.813	0.667-0.786	0.435-0.522	0.438-0.563	Squalus_acanthias	0	0	1	1	1	1	1	0	1	0	0	1	0	1	1	0	1	0	0	0	0	1	1	2	1	0	1	1	1	1	1	[01]	?	1	1	1	0	0	0	1	1	1	1	0
Squalus_suckleyi	0.000-0.375	0.595-0.976	0.478-0.522	0.438-0.563	Squalus_suckleyi	0	0	1	1	1	1	1	0	1	0	0	1	0	1	1	0	1	0	0	0	0	1	1	2	1	0	1	1	1	1	1	[01]	?	1	1	1	0	0	0	1	1	1	1	0
Squalus_megalops	0.000-0.250	0.667-0.881	0.217-0.478	0.125-0.563	Squalus_megalops	0	0	1	1	1	1	1	0	1	0	0	1	0	1	1	1	0	0	0	0	0	1	0	0	0	0	1	1	1	1	1	0	?	1	1	1	1	1	1	1	1	1	1	0
Squalus_brevirostris	0.125-0.313	0.738-0.881	0.261-0.435	0.188-0.563	Squalus_brevirostris	0	0	1	1	1	1	1	0	1	0	0	1	0	1	1	1	0	0	0	0	0	1	0	0	0	0	1	1	1	1	1	0	?	1	1	1	1	1	1	1	1	1	1	0
Squalus_albifrons	0.375-0.625	0.881-1.00	0.304-0.478	0.188-0.563	Squalus_albifrons	0	0	1	1	1	1	1	0	1	0	0	1	0	1	1	1	0	0	1	0	1	1	0	0	0	0	1	1	1	1	1	0	?	1	1	1	1	1	1	1	1	1	1	0
Squalus_mitsukurii	0.313-0.563	0.786-0.881	0.261-0.522	0.313-0.625	Squalus_mitsukurii	0	0	1	1	1	1	1	1	1	1	0	1	0	1	1	1	0	0	1	0	0	1	1	1	0	0	1	1	1	1	1	0	?	1	1	1	1	1	1	1	1	1	1	0
Squalus_montalbani	0.063-0.625	0.905-0.929	0.391-0.478	0.313-0.500	Squalus_montalbani	0	0	1	1	1	1	1	1	1	1	2	1	0	1	1	1	0	0	1	1	1	1	1	1	0	0	1	1	1	1	1	0	?	1	1	1	1	1	1	1	1	1	1	0
Squalus_japonicus	0.250-0.375	0.714-0.952	0.348-0.478	0.313-0.563	Squalus_japonicus	0	0	1	1	1	1	1	1	1	1	1	1	0	1	1	1	0	0	1	0	1	1	1	0	0	0	1	1	1	1	1	0	?	1	1	1	1	1	1	1	1	1	1	0
Cirrhigaleus_barbifer	0.625-0.813	0.595-0.786	0.391-0.609	0.375-0.500	Cirrhigaleus_barbifer	1	1	0	1	1	0	0	?	1	1	2	0	0	1	0	1	0	1	1	1	1	2	1	1	0	1	?	1	1	1	0	0	1	1	0	1	0	1	0	0	1	1	1	1
Cirrhigaleus_australis	0.750-1.000	0.619-0.810	0.348-0.565	0.188-0.563	Cirrhigaleus_australis	1	1	0	1	1	0	0	?	1	1	2	0	0	1	0	1	0	1	1	1	1	2	1	1	0	1	?	1	1	1	0	0	1	1	0	1	0	1	0	0	1	1	1	1
Cirrhigaleus_asper	0.750-0.938	0.690-0.810	0.304-0.522	0.438-0.750	Cirrhigaleus_asper	1	1	0	1	1	0	0	?	1	1	2	0	0	1	0	1	0	1	1	1	1	2	1	1	0	1	?	1	1	1	0	0	0	1	0	1	0	1	0	0	1	1	1	0
[truncated: 3 more columns]
