# Supplementary material for: Untangling the systematic dilemma behind the roughskin spurdog Cirrhigaleus asper (Merrett, 1973) (Chondrichthyes: Squaliformes), with phylogeny of Squalidae and a key to Cirrhigaleus species
Source: PLoS One. 2023 Mar 6;18(3):e0282597. doi: 10.1371/journal.pone.0282597 (PMC9987817; doi:10.1371/journal.pone.0282597)
Supplement: S4 File — (TXT) [file pone.0282597.s008.txt]

nstates 32
xread
51 13
&[cont]
Dalatias_licha	0.188	0.190	0.000-0.217	0.125-0.313
Isistius_brasiliensis	0.000-0.438	0.000-0.286	0.043-1.000	0.000-1.000
Squalus_acanthias	0.563-0.813	0.667-0.786	0.435-0.522	0.438-0.563
Squalus_suckleyi	0.000-0.375	0.595-0.976	0.478-0.522	0.438-0.563
Squalus_megalops	0.000-0.250	0.667-0.881	0.217-0.478	0.125-0.563
Squalus_brevirostris	0.125-0.313	0.738-0.881	0.261-0.435	0.188-0.563
Squalus_albifrons	0.375-0.625	0.881-1.00	0.304-0.478	0.188-0.563
Squalus_mitsukurii	0.313-0.563	0.786-0.881	0.261-0.522	0.313-0.625
Squalus_montalbani	0.063-0.625	0.905-0.929	0.391-0.478	0.313-0.500
Squalus_japonicus	0.250-0.375	0.714-0.952	0.348-0.478	0.313-0.563
Cirrhigaleus_barbifer	0.625-0.813	0.595-0.786	0.391-0.609	0.375-0.500
Cirrhigaleus_australis	0.750-1.000	0.619-0.810	0.348-0.565	0.188-0.563
Cirrhigaleus_asper	0.750-0.938	0.690-0.810	0.304-0.522	0.438-0.750
&[num]
Dalatias_licha	0	0	0	0	0	?	0	?	0	?	0	0	0	0	?	?	0	0	0	0	0	0	0	0	?	?	?	0	0	0	0	1	?	0	?	0	0	0	0	0	0	0	0	?	0	?	0
Isistius_brasiliensis	0	0	0	0	0	?	0	?	0	?	0	0	0	0	?	?	0	0	0	0	1	0	0	0	0	0	0	0	0	0	0	1	?	0	?	0	0	0	0	0	1	1	0	?	0	?	0
Squalus_acanthias	0	0	1	1	1	1	1	0	1	0	0	1	1	1	1	0	1	0	0	0	0	1	1	2	1	0	1	1	1	1	1	[01]	?	1	1	1	0	0	0	1	1	1	1	0	1	1	2
Squalus_suckleyi	0	0	1	1	1	1	1	0	1	0	0	1	1	1	1	0	1	0	0	0	0	1	1	2	1	0	1	1	1	1	1	[01]	?	1	1	1	0	0	0	1	1	1	1	0	1	1	2
Squalus_megalops	0	0	1	1	1	1	1	0	1	0	0	1	1	1	1	1	0	0	0	0	0	1	0	0	0	0	1	1	1	1	1	0	?	1	1	1	1	1	1	1	1	1	1	0	1	0	3
Squalus_brevirostris	0	0	1	1	1	1	1	0	1	0	0	1	1	1	1	1	0	0	0	0	0	1	0	0	0	0	1	1	1	1	1	0	?	1	1	1	1	1	1	1	1	1	1	0	1	0	3
Squalus_albifrons	0	0	1	1	1	1	1	0	1	0	0	1	1	1	1	1	0	0	1	0	1	1	0	0	0	0	1	1	1	1	1	0	?	1	1	1	1	1	1	1	1	1	1	0	1	0	3
Squalus_mitsukurii	0	0	1	1	1	1	1	1	1	1	0	1	1	1	1	1	0	0	1	0	0	1	1	1	0	0	1	1	1	1	1	0	?	1	1	1	1	1	1	1	1	1	1	0	1	0	1
Squalus_montalbani	0	0	1	1	1	1	1	1	1	1	2	1	1	1	1	1	0	0	1	1	1	1	1	1	0	0	1	1	1	1	1	0	?	1	1	1	1	1	1	1	1	1	1	0	1	0	1
Squalus_japonicus	0	0	1	1	1	1	1	1	1	1	1	1	1	1	1	1	0	0	1	0	1	1	1	0	0	0	1	1	1	1	1	0	?	1	1	1	1	1	1	1	1	1	1	0	1	0	1
Cirrhigaleus_barbifer	1	1	0	1	1	0	0	?	1	1	2	0	1	1	0	1	0	1	1	1	1	2	1	1	0	1	?	1	1	1	0	0	1	1	0	1	0	1	0	0	1	1	1	1	1	0	1
Cirrhigaleus_australis	1	1	0	1	1	0	0	?	1	1	2	0	1	1	0	1	0	1	1	1	1	2	1	1	0	1	?	1	1	1	0	0	1	1	0	1	0	1	0	0	1	1	1	1	1	0	1
Cirrhigaleus_asper	1	1	0	1	1	0	0	?	1	1	2	0	1	1	0	1	0	1	1	1	1	2	1	1	0	1	?	1	1	1	0	0	0	1	0	1	0	1	0	0	1	1	1	0	1	0	1
;
ccode +0 1 2 3 14 28 30 51;
proc/;
